# Supplementary material for: DUOX2, a New Biomarker for Disseminated Gastric Cancer’s Response to Low Dose Radiation in Mice
Source: Cancers (Basel). 2021 Aug 20;13(16):4186. doi: 10.3390/cancers13164186 (PMC8392330; doi:10.3390/cancers13164186)
Supplement: Supplementary file 1 [file cancers-13-04186-s001.zip]

Archive with 1 entries (1 files):
- cancers-1342113-supplementary.pdf
